# Supplementary material for: Molecular Measurable Residual Disease Assessment before Hematopoietic Stem Cell Transplantation in Pediatric Acute Myeloid Leukemia Patients: A Retrospective Study by the I-BFM Study Group
Source: Biomedicines. 2022 Jun 28;10(7):1530. doi: 10.3390/biomedicines10071530 (PMC9313005; doi:10.3390/biomedicines10071530)
Supplement: Supplementary file 1 [file biomedicines-10-01530-s001.zip]

Archive with 1 entries (1 files):
- biomedicines-1757946-supplementary.pdf
